# Supplementary material for: Trace amines inhibit insect odorant receptor function through antagonism of the co-receptor subunit
Source: F1000Res. 2014 Apr 3;3:84. [Version 1] doi: 10.12688/f1000research.3825.1 (PMC4097363; doi:10.12688/f1000research.3825.1)
Supplement: Inhibition of odorant and Orco agonist initiated current responses of oocytes expressing insect odorant receptors by various amines — Figure 2C Data. Current responses of oocytes expressing Cqui\Orco to 30µM OLC12 (~EC5) in the presence of 100µM of each compound presented as a percentage of the average of two preceding responses to OLC12 alone. Sham is an application of ND96 (no antagonist candidate). Figure 3A Data. Current responses of oocytes expressing Cqui\Orco to 30µM OLC12 (~EC5) in the presence of various concentrations of tryptamine, tyramine or phenethylamine are presented as a percentage of the response to OLC12 alone. Figure 3B Data_30µM OLC12 curve. Current responses of oocytes expressing Cqui\Orco to 30µM OLC12 in the presence of various concentrations of tryptamine are presented as a percentage of the response to OLC12 alone. Figure 3B Data_100µM OLC12 curve. Current responses of oocytes expressing Cqui\Orco to 100µM OLC12 in the presence of various concentrations of tryptamine are presented as a percentage of the response to OLC12 alone. Figure 4A Data. Oocytes expressing Cqui\Orco, Agam\Orco or Dmel\Orco were activated by OLC12 (Cqui\Orco, 30µM; Agam\Orco, 30µM; Dmel\Orco, 20µM). Values are the current responses in the presence of 10µM tryptamine presented as a percentage of the average of two preceding responses to OLC12 alone. Figure 4B Data. Oocytes expressing Agam\Orco+Agam\Or65 were activated by 100nM eugenol, oocytes expressing Onub\Orco+Onub\Or6 were activated by 1µM Z11-14:OAc, oocytes expressing Mcar\Orco+Mcar\Or5 were activated by 150µM 2-phenylethanol. Values represent the normalized (see Methods) percentage of current responses in the presence of 10µM tryptamine to the preceding response to odorant alone. Figure 4C Data. Oocytes expressing Agam\Orco+Agam\Or65 were activated by 100nM eugenol, oocytes expressing Onub\Orco+Onub\Or6 were activated by 1µM Z11-14:OAc, oocytes expressing Mcar\Orco+Mcar\Or5 were activated by 150µM 2-phenylethanol. Values represent the normalized (see Methods) percentage of current responses in the presence of 100µM tyramine to the preceding re [file f1000research-3-4098-s0000.tgz › fig6b.csv]

Ag27	Ag28	Ag31	Ag39	Ag48	Ag65
47.6	53.7	43.3	53.6	81.5	54.3
49.9	55.4	41.8	35.9	77.5	54.1
47.8	83.1	53.2	50.0	54.0	59.1
